# Supplementary material for: Developmental Stage-Dependent Changes in Mitochondrial Function in the Brain of Offspring Following Prenatal Maternal Immune Activation
Source: Int J Mol Sci. 2023 Apr 14;24(8):7243. doi: 10.3390/ijms24087243 (PMC10138707; doi:10.3390/ijms24087243)
Supplement: Supplementary file 1 [file ijms-24-07243-s001.zip]

Archive with 1 entries (1 files):
- ijms-2266667-supplementary.pdf
